# Supplementary material for: Prevalence of Chronic Heart Failure, Associated Factors, and Therapeutic Management in Primary Care Patients in Spain, IBERICAN Study
Source: J Clin Med. 2021 Sep 7;10(18):4036. doi: 10.3390/jcm10184036 (PMC8471153; doi:10.3390/jcm10184036)
Supplement: Supplementary file 1 [file jcm-10-04036-s001.zip]

Archive with 1 entries (1 files):
- jcm-1334520-supplementary.pdf
